# Supplementary material for: Distribution and pyrethroid resistance status of Aedes aegypti and Aedes albopictus populations and possible phylogenetic reasons for the recent invasion of Aedes aegypti in Nepal
Source: Parasit Vectors. 2020 Apr 22;13:213. doi: 10.1186/s13071-020-04090-6 (PMC7178601; doi:10.1186/s13071-020-04090-6)
Supplement: Supplementary file 1 — Additional file 1: Table S1. Assigned haplotypes, sample names, accession numbers, collection location and references for all used sequences. Samples in red letters are sequences used in the construction of the haplotype network. [file 13071_2020_4090_MOESM1_ESM.xlsx]

## Sheet: Sequences
S1 Table. Assigned haplotypes, sample name, Accession number, collected country, and references of all sequences used. Red letters indicate sequences used for construction of haplotype network.
Haplotype	Sample name	Accession No.	Country	Reference
HT01	BAR002-0.1-8	LC485549	Nepal	Current study
HT01	BAR019-0.4-5		Nepal	Current study
HT01	BAR020-0.1-9		Nepal	Current study
HT01	BAR020-0.4-5		Nepal	Current study
HT01	BAR021-0.1-2		Nepal	Current study
HT01	BAR021-0.4-4		Nepal	Current study
HT01	BAR022-0.1-4		Nepal	Current study
HT02	AJ970976.1_Aedes_aegypti_mitochondrial_partial_coi_gene_for_cytochrome_oxidase_I_from_Chiang_Mai_Thailand	AJ970976	Thailand	Mousson et al. 2005
HT02	BAR002-0.4-1	LC485550	Nepal	Current study
HT02	BAR005-0.1-2		Nepal	Current study
HT02	BAR009-0.1-7		Nepal	Current study
HT02	DQ424949.1_Aedes_aegypti_isolate_Ennore_cytochrome_c_oxidase_subunit_I_(COI)_gene_partial_cds_mitochondrial	DQ424949	India	Kumar et al. 2007
HT02	HM807265.1_Aedes_aegypti_voucher_VCRCMM_A22016_cytochrome_oxidase_subunit_I_(COI)_gene_partial_cds_mitochondrial	HM807265	India	Kumar unpublished
HT02	HM807267.1_Aedes_aegypti_voucher_VCRCMM_A22057_cytochrome_oxidase_subunit_I_(COI)_gene_partial_cds_mitochondrial	HM807267	India	Kumar unpublished
HT02	JQ926689.1_Aedes_aegypti_isolate_Cambodia_2_cytochrome_c_oxidase_subunit_I_(COI)_gene_partial_cds_mitochondrial	JQ926689	Cambodia	Paupy et al. 2012
HT02	KF406376.1_Aedes_aegypti_voucher_NIBGE_MOS-00913_cytochrome_oxidase_subunit_1_(COI)_gene_partial_cds_mitochondrial	KF406376	Pakistan	Ashfaq et al. 2014
HT02	KF406378.1_Aedes_aegypti_voucher_NIBGE_MOS-00916_cytochrome_oxidase_subunit_1_(COI)_gene_partial_cds_mitochondrial	KF406378	Pakistan	Ashfaq et al. 2014
HT02	KT339670.1_Aedes_aegypti_voucher_BU-Zoo-Ae.a-18_cytochrome_c_oxidase_subunit_I_(COI)_gene_partial_cds_mitochondrial	KT339670	India	Vadivalagan et al. 2016
HT02	KT339682.1_Aedes_aegypti_voucher_BU-Zoo-Ae.a-30_cytochrome_c_oxidase_subunit_I_(COI)_gene_partial_cds_mitochondrial	KT339682	India	Vadivalagan et al. 2016
HT02	PKR002-0.4-2		Nepal	Current study
HT02	PKR004-0.4-9		Nepal	Current study
HT02	PKR005-0.4-7		Nepal	Current study
HT02	PKR008-0.1-6		Nepal	Current study
HT03	AB907183.1_Aedes_aegypti_mitochondrial_COI_gene_for_ctochrome_oxidase_I_complete_cds_isolate:_COI12	AB907183	India	Veeramani unpublished
HT03	AJ970965.1_Aedes_aegypti_mitochondrial_partial_coi_gene_for_cytochrome_oxidase_I_from_Foz_Iguacu_Brazil	AJ970965	Brazil	Mousson et al. 2005
HT03	AJ970966.1_Aedes_aegypti_mitochondrial_partial_coi_gene_for_cytochrome_oxidase_I_from_Guadeloupe_France	AJ970966	Guadeloupe	Mousson et al. 2005
HT03	AJ970967.1_Aedes_aegypti_mitochondrial_partial_coi_gene_for_cytochrome_oxidase_I_from_Hanoi_Viet_Nam	AJ970967	Vietnam	Mousson et al. 2005
HT03	AJ970968.1_Aedes_aegypti_mitochondrial_partial_coi_gene_for_cytochrome_oxidase_I_from_Ho_Chi_Minh_City_Viet_Nam	AJ970968	Vietnam	Mousson et al. 2005
HT03	AJ970972.1_Aedes_aegypti_mitochondrial_partial_coi_gene_for_cytochrome_oxidase_I_from_Paea_French_Polynesia	AJ970972	French Polynesia	Mousson et al. 2005
HT03	AJ970975.1_Aedes_aegypti_mitochondrial_partial_coi_gene_for_cytochrome_oxidase_I_from_Rio_Branco_Brazil	AJ970975	Brazil	Mousson et al. 2005
HT03	BAR002-0.4-3	LC485551	Nepal	Current study
HT03	BAR005-0.1-3		Nepal	Current study
HT03	BAR006-0.4-9		Nepal	Current study
HT03	BAR007-0.4-9		Nepal	Current study
HT03	BAR008-0.1-9		Nepal	Current study
HT03	BAR009-0.1-3		Nepal	Current study
HT03	BAR019-0.4-10		Nepal	Current study
HT03	BAR022-0.1-8		Nepal	Current study
HT03	HM807261.1_Aedes_aegypti_voucher_VCRCMM_A22024_cytochrome_oxidase_subunit_I_(COI)_gene_partial_cds_mitochondrial	HM807261	India	Kumar unpublished
HT03	HQ688294.1_Aedes_aegypti_isolate_COI_Camb_cytochrome_oxidase_subunit_I_gene_partial_cds_mitochondrial	HQ688294	Cambodia	Fort et al. 2011
HT03	HQ688295.1_Aedes_aegypti_isolate_COI_Tah_cytochrome_oxidase_subunit_I_gene_partial_cds_mitochondrial	HQ688295	Tahiti	Fort et al. 2011
HT03	JQ728344.1 UNVERIFIED: Aedes aegypti isolate 145B.L(10P) cytochrome c oxidase subunit I-like (COI) gene, partial sequence; mitochondrial	JQ728344	China	Wang et al. 2012
HT03	JQ926684.1_Aedes_aegypti_isolate_USA_1_cytochrome_c_oxidase_subunit_I_(COI)_gene_partial_cds_mitochondrial	JQ926684	USA	Paupy et al. 2012
HT03	JQ926685.1_Aedes_aegypti_isolate_Vietnam_1_cytochrome_c_oxidase_subunit_I_(COI)_gene_partial_cds_mitochondrial	JQ926685	Vietnam	Paupy et al. 2012
HT03	JQ926688.1_Aedes_aegypti_isolate_Cambodia_1_cytochrome_c_oxidase_subunit_I_(COI)_gene_partial_cds_mitochondrial	JQ926688	Cambodia	Paupy et al. 2012
HT03	JQ926691.1_Aedes_aegypti_isolate_Thailand_1_cytochrome_c_oxidase_subunit_I_(COI)_gene_partial_cds_mitochondrial	JQ926691	Thailand	Paupy et al. 2012
HT03	JQ926701.1_Aedes_aegypti_isolate_Venezuela_1_cytochrome_c_oxidase_subunit_I_(COI)_gene_partial_cds_mitochondrial	JQ926701	Venezuela	Paupy et al. 2012
HT03	KC970271.1_Aedes_aegypti_voucher_JL_26_cytochrome_oxidase_subunit_1_(COI)_gene_partial_cds_mitochondrial	KC970271	India	Shinde unpublished
HT03	KF406350.1_Aedes_aegypti_voucher_NIBGE_DIP-00261_cytochrome_oxidase_subunit_1_(COI)_gene_partial_cds_mitochondrial	KF406350	Pakistan	Ashfaq et al. 2014
HT03	KF406351.1_Aedes_aegypti_voucher_NIBGE_MOS-00797_cytochrome_oxidase_subunit_1_(COI)_gene_partial_cds_mitochondrial	KF406351	Pakistan	Ashfaq et al. 2014
HT03	KF406352.1_Aedes_aegypti_voucher_NIBGE_DIP-00264_cytochrome_oxidase_subunit_1_(COI)_gene_partial_cds_mitochondrial	KF406352	Pakistan	Ashfaq et al. 2014
HT03	KF406353.1_Aedes_aegypti_voucher_NIBGE_MOS-01853_cytochrome_oxidase_subunit_1_(COI)_gene_partial_cds_mitochondrial	KF406353	Pakistan	Ashfaq et al. 2014
HT03	KF406354.1_Aedes_aegypti_voucher_NIBGE_MOS-01636_cytochrome_oxidase_subunit_1_(COI)_gene_partial_cds_mitochondrial	KF406354	Pakistan	Ashfaq et al. 2014
HT03	KF406355.1_Aedes_aegypti_voucher_NIBGE_MOS-01856_cytochrome_oxidase_subunit_1_(COI)_gene_partial_cds_mitochondrial	KF406355	Pakistan	Ashfaq et al. 2014
HT03	KF406356.1_Aedes_aegypti_voucher_NIBGE_MOS-01638_cytochrome_oxidase_subunit_1_(COI)_gene_partial_cds_mitochondrial	KF406356	Pakistan	Ashfaq et al. 2014
HT03	KF406357.1_Aedes_aegypti_voucher_NIBGE_DIP-00377_cytochrome_oxidase_subunit_1_(COI)_gene_partial_cds_mitochondrial	KF406357	Pakistan	Ashfaq et al. 2014
HT03	KF406358.1_Aedes_aegypti_voucher_NIBGE_MOS-01858_cytochrome_oxidase_subunit_1_(COI)_gene_partial_cds_mitochondrial	KF406358	Pakistan	Ashfaq et al. 2014
HT03	KF406360.1_Aedes_aegypti_voucher_NIBGE_MOS-01859_cytochrome_oxidase_subunit_1_(COI)_gene_partial_cds_mitochondrial	KF406360	Pakistan	Ashfaq et al. 2014
HT03	KF406361.1_Aedes_aegypti_voucher_NIBGE_MOS-01642_cytochrome_oxidase_subunit_1_(COI)_gene_partial_cds_mitochondrial	KF406361	Pakistan	Ashfaq et al. 2014
HT03	KF406362.1_Aedes_aegypti_voucher_NIBGE_MOS-01648_cytochrome_oxidase_subunit_1_(COI)_gene_partial_cds_mitochondrial	KF406362	Pakistan	Ashfaq et al. 2014
HT03	KF406363.1_Aedes_aegypti_voucher_NIBGE_MOS-01679_cytochrome_oxidase_subunit_1_(COI)_gene_partial_cds_mitochondrial	KF406363	Pakistan	Ashfaq et al. 2014
HT03	KF406364.1_Aedes_aegypti_voucher_NIBGE_DIP-00262_cytochrome_oxidase_subunit_1_(COI)_gene_partial_cds_mitochondrial	KF406364	Pakistan	Ashfaq et al. 2014
HT03	KF406366.1_Aedes_aegypti_voucher_NIBGE_MOS-01860_cytochrome_oxidase_subunit_1_(COI)_gene_partial_cds_mitochondrial	KF406366	Pakistan	Ashfaq et al. 2014
HT03	KF406367.1_Aedes_aegypti_voucher_NIBGE_MOS-01718_cytochrome_oxidase_subunit_1_(COI)_gene_partial_cds_mitochondrial	KF406367	Pakistan	Ashfaq et al. 2014
HT03	KF406368.1_Aedes_aegypti_voucher_NIBGE_MOS-01862_cytochrome_oxidase_subunit_1_(COI)_gene_partial_cds_mitochondrial	KF406368	Pakistan	Ashfaq et al. 2014
HT03	KF406369.1_Aedes_aegypti_voucher_NIBGE_MOS-01653_cytochrome_oxidase_subunit_1_(COI)_gene_partial_cds_mitochondrial	KF406369	Pakistan	Ashfaq et al. 2014
HT03	KF406370.1_Aedes_aegypti_voucher_NIBGE_MOS-01672_cytochrome_oxidase_subunit_1_(COI)_gene_partial_cds_mitochondrial	KF406370	Pakistan	Ashfaq et al. 2014
HT03	KF406371.1_Aedes_aegypti_voucher_NIBGE_MOS-01654_cytochrome_oxidase_subunit_1_(COI)_gene_partial_cds_mitochondrial	KF406371	Pakistan	Ashfaq et al. 2014
HT03	KF406372.1_Aedes_aegypti_voucher_NIBGE_MOS-01658_cytochrome_oxidase_subunit_1_(COI)_gene_partial_cds_mitochondrial	KF406372	Pakistan	Ashfaq et al. 2014
HT03	KF406373.1_Aedes_aegypti_voucher_NIBGE_DIP-00380_cytochrome_oxidase_subunit_1_(COI)_gene_partial_cds_mitochondrial	KF406373	Pakistan	Ashfaq et al. 2014
HT03	KF406374.1_Aedes_aegypti_voucher_NIBGE_MOS-00729_cytochrome_oxidase_subunit_1_(COI)_gene_partial_cds_mitochondrial	KF406374	Pakistan	Ashfaq et al. 2014
HT03	KF406375.1_Aedes_aegypti_voucher_NIBGE_MOS-00728_cytochrome_oxidase_subunit_1_(COI)_gene_partial_cds_mitochondrial	KF406375	Pakistan	Ashfaq et al. 2014
HT03	KF406377.1_Aedes_aegypti_voucher_NIBGE_MOS-00915_cytochrome_oxidase_subunit_1_(COI)_gene_partial_cds_mitochondrial	KF406377	Pakistan	Ashfaq et al. 2014
HT03	KF406380.1_Aedes_aegypti_voucher_NIBGE_DIP-00376_cytochrome_oxidase_subunit_1_(COI)_gene_partial_cds_mitochondrial	KF406380	Pakistan	Ashfaq et al. 2014
HT03	KF406381.1_Aedes_aegypti_voucher_NIBGE_DIP-00378_cytochrome_oxidase_subunit_1_(COI)_gene_partial_cds_mitochondrial	KF406381	Pakistan	Ashfaq et al. 2014
HT03	KF406382.1_Aedes_aegypti_voucher_NIBGE_MOS-01782_cytochrome_oxidase_subunit_1_(COI)_gene_partial_cds_mitochondrial	KF406382	Pakistan	Ashfaq et al. 2014
HT03	KF406383.1_Aedes_aegypti_voucher_NIBGE_DIP-00379_cytochrome_oxidase_subunit_1_(COI)_gene_partial_cds_mitochondrial	KF406383	Pakistan	Ashfaq et al. 2014
HT03	KF406384.1_Aedes_aegypti_voucher_NIBGE_DIP-00263_cytochrome_oxidase_subunit_1_(COI)_gene_partial_cds_mitochondrial	KF406384	Pakistan	Ashfaq et al. 2014
HT03	KF406385.1_Aedes_aegypti_voucher_NIBGE_MOS-00022_cytochrome_oxidase_subunit_1_(COI)_gene_partial_cds_mitochondrial	KF406385	Pakistan	Ashfaq et al. 2014
HT03	KF406386.1_Aedes_aegypti_voucher_NIBGE_MOS-00112_cytochrome_oxidase_subunit_1_(COI)_gene_partial_cds_mitochondrial	KF406386	Pakistan	Ashfaq et al. 2014
HT03	KF406387.1_Aedes_aegypti_voucher_NIBGE_MOS-00021_cytochrome_oxidase_subunit_1_(COI)_gene_partial_cds_mitochondrial	KF406387	Pakistan	Ashfaq et al. 2014
HT03	KF406388.1_Aedes_aegypti_voucher_NIBGE_MOS-00113_cytochrome_oxidase_subunit_1_(COI)_gene_partial_cds_mitochondrial	KF406388	Pakistan	Ashfaq et al. 2014
HT03	KF406389.1_Aedes_aegypti_voucher_NIBGE_MOS-00789_cytochrome_oxidase_subunit_1_(COI)_gene_partial_cds_mitochondrial	KF406389	Pakistan	Ashfaq et al. 2014
HT03	KF406390.1_Aedes_aegypti_voucher_NIBGE_MOS-00114_cytochrome_oxidase_subunit_1_(COI)_gene_partial_cds_mitochondrial	KF406390	Pakistan	Ashfaq et al. 2014
HT03	KF406391.1_Aedes_aegypti_voucher_NIBGE_MOS-00115_cytochrome_oxidase_subunit_1_(COI)_gene_partial_cds_mitochondrial	KF406391	Pakistan	Ashfaq et al. 2014
HT03	KF406393.1_Aedes_aegypti_voucher_NIBGE_MOS-00019_cytochrome_oxidase_subunit_1_(COI)_gene_partial_cds_mitochondrial	KF406393	Pakistan	Ashfaq et al. 2014
HT03	KF406394.1_Aedes_aegypti_voucher_NIBGE_MOS-00018_cytochrome_oxidase_subunit_1_(COI)_gene_partial_cds_mitochondrial	KF406394	Pakistan	Ashfaq et al. 2014
HT03	KF406395.1_Aedes_aegypti_voucher_NIBGE_MOS-00017_cytochrome_oxidase_subunit_1_(COI)_gene_partial_cds_mitochondrial	KF406395	Pakistan	Ashfaq et al. 2014
HT03	KF406396.1_Aedes_aegypti_voucher_NIBGE_MOS-01850_cytochrome_oxidase_subunit_1_(COI)_gene_partial_cds_mitochondrial	KF406396	Pakistan	Ashfaq et al. 2014
HT03	KF406397.1_Aedes_aegypti_voucher_NIBGE_MOS-00015_cytochrome_oxidase_subunit_1_(COI)_gene_partial_cds_mitochondrial	KF406397	Pakistan	Ashfaq et al. 2014
HT03	KR817731.1_Aedes_aegypti_voucher_BUZOO-M-Aa_cytochrome_c_oxidase_subunit_I_(COI)_gene_partial_cds_mitochondrial	KR817731	India	Murugan et al. 2016
HT03	KT339653.1_Aedes_aegypti_voucher_BU-Zoo-Ae.a-01_cytochrome_c_oxidase_subunit_I_(COI)_gene_partial_cds_mitochondrial	KT339653	India	Vadivalagan et al. 2016
HT03	KT339656.1_Aedes_aegypti_voucher_BU-Zoo-Ae.a-04_cytochrome_c_oxidase_subunit_I_(COI)_gene_partial_cds_mitochondrial	KT339656	India	Vadivalagan et al. 2016
HT03	KT339667.1_Aedes_aegypti_voucher_BU-Zoo-Ae.a-15_cytochrome_c_oxidase_subunit_I_(COI)_gene_partial_cds_mitochondrial	KT339667	India	Vadivalagan et al. 2016
HT03	KT339668.1_Aedes_aegypti_voucher_BU-Zoo-Ae.a-16_cytochrome_c_oxidase_subunit_I_(COI)_gene_partial_cds_mitochondrial	KT339668	India	Vadivalagan et al. 2016
HT03	KT339669.1_Aedes_aegypti_voucher_BU-Zoo-Ae.a-17_cytochrome_c_oxidase_subunit_I_(COI)_gene_partial_cds_mitochondrial	KT339669	India	Vadivalagan et al. 2016
HT03	KT339671.1_Aedes_aegypti_voucher_BU-Zoo-Ae.a-19_cytochrome_c_oxidase_subunit_I_(COI)_gene_partial_cds_mitochondrial	KT339671	India	Vadivalagan et al. 2016
HT03	KT339672.1_Aedes_aegypti_voucher_BU-Zoo-Ae.a-20_cytochrome_c_oxidase_subunit_I_(COI)_gene_partial_cds_mitochondrial	KT339672	India	Vadivalagan et al. 2016
HT03	KT339673.1_Aedes_aegypti_voucher_BU-Zoo-Ae.a-21_cytochrome_c_oxidase_subunit_I_(COI)_gene_partial_cds_mitochondrial	KT339673	India	Vadivalagan et al. 2016
HT03	KT339674.1_Aedes_aegypti_voucher_BU-Zoo-Ae.a-22_cytochrome_c_oxidase_subunit_I_(COI)_gene_partial_cds_mitochondrial	KT339674	India	Vadivalagan et al. 2016
HT03	KT339675.1_Aedes_aegypti_voucher_BU-Zoo-Ae.a-23_cytochrome_c_oxidase_subunit_I_(COI)_gene_partial_cds_mitochondrial	KT339675	India	Vadivalagan et al. 2016
HT03	KT339676.1_Aedes_aegypti_voucher_BU-Zoo-Ae.a-24_cytochrome_c_oxidase_subunit_I_(COI)_gene_partial_cds_mitochondrial	KT339676	India	Vadivalagan et al. 2016
HT03	KT339677.1_Aedes_aegypti_voucher_BU-Zoo-Ae.a-25_cytochrome_c_oxidase_subunit_I_(COI)_gene_partial_cds_mitochondrial	KT339677	India	Vadivalagan et al. 2016
HT03	KT339678.1_Aedes_aegypti_voucher_BU-Zoo-Ae.a-26_cytochrome_c_oxidase_subunit_I_(COI)_gene_partial_cds_mitochondrial	KT339678	India	Vadivalagan et al. 2016
HT03	KT339680.1_Aedes_aegypti_voucher_BU-Zoo-Ae.a-28_cytochrome_c_oxidase_subunit_I_(COI)_gene_partial_cds_mitochondrial	KT339680	India	Vadivalagan et al. 2016
HT03	KT339683.1_Aedes_aegypti_voucher_BU-Zoo-Ae.a-31_cytochrome_c_oxidase_subunit_I_(COI)_gene_partial_cds_mitochondrial	KT339683	India	Vadivalagan et al. 2016
HT03	KTM003-0.1-7		Nepal	Current study
HT03	KTM003-0.4-7		Nepal	Current study
HT03	KX227735.1_Aedes_aegypti_isolate_GUW_cytochrome_oxidase_subunit_I_(COI)_gene_partial_cds_mitochondrial	KX227735	India	Soni et al. 2018
HT03	KX227741.1_Aedes_aegypti_isolate_PAS2_cytochrome_oxidase_subunit_I_(COI)_gene_partial_cds_mitochondrial	KX227741	India	Soni et al. 2018
HT03	MG770600.1_Aedes_aegypti_isolate_A7_cytochrome_oxidase_subunit_I_(COI)_gene_partial_cds_mitochondrial	MG770600	India	Rai unpublished
HT03	PKR002-0.1-4		Nepal	Current study
HT03	PKR002-0.4-6		Nepal	Current study
HT03	PKR005-0.4-1		Nepal	Current study
HT03	PKR006-0.1-2		Nepal	Current study
HT03	PKR006-0.1-9		Nepal	Current study
HT03	PKR010-0.4-3		Nepal	Current study
HT03	PKR010-0.4-8		Nepal	Current study
HT03	PKR013-0.1-10		Nepal	Current study
HT03	PKR013-0.1-2		Nepal	Current study
HT03	THI006-12		Myanmar	Current study
HT03	THI006-41		Myanmar	Current study
HT03	THI006-46		Myanmar	Current study
HT03	THI03-18		Myanmar	Current study
HT03	THI03-45		Myanmar	Current study
HT04	BAR005-0.4-10	LC485552	Nepal	Current study
HT04	BAR018-0.4-4		Nepal	Current study
HT04	HM807262.1_Aedes_aegypti_voucher_VCRCMM_A22047_cytochrome_oxidase_subunit_I_(COI)_gene_partial_cds_mitochondrial	HM807262	India	Kumar unpublished
HT04	HM807264.1_Aedes_aegypti_voucher_VCRCMM_A22049_cytochrome_oxidase_subunit_I_(COI)_gene_partial_cds_mitochondrial	HM807264	India	Kumar unpublished
HT04	HM807268.1_Aedes_aegypti_voucher_VCRCMM_A22248_cytochrome_oxidase_subunit_I_(COI)_gene_partial_cds_mitochondrial	HM807268	India	Kumar unpublished
HT04	HM807269.1_Aedes_aegypti_voucher_VCRCMM_A18747_cytochrome_oxidase_subunit_I_(COI)_gene_partial_cds_mitochondrial	HM807269	India	Kumar unpublished
HT04	KC970268.1_Aedes_aegypti_voucher_BD1_cytochrome_oxidase_subunit_1_(COI)_gene_partial_cds_mitochondrial	KC970268	India	Shinde unpublished
HT04	KC970274.1_Aedes_aegypti_voucher_JF_6_cytochrome_oxidase_subunit_1_(COI)_gene_partial_cds_mitochondrial	KC970274	India	Shinde unpublished
HT04	KTM004-0.1-7		Nepal	Current study
HT04	KTM005-0.1-7		Nepal	Current study
HT04	KX227737.1_Aedes_aegypti_isolate_DIB_cytochrome_oxidase_subunit_I_(COI)_gene_partial_cds_mitochondrial	KX227737	India	Soni et al. 2018
HT04	PKR003-0.4-10		Nepal	Current study
HT04	PKR005-0.1-3		Nepal	Current study
HT04	PKR007-0.1-4		Nepal	Current study
HT04	PKR009-0.4-9		Nepal	Current study
HT04	PKR012-0.4-5		Nepal	Current study
HT05	BAR007-0.1-8		Nepal	Current study
HT05	BAR021-0.4-2		Nepal	Current study
HT05	JQ728345.1 UNVERIFIED: Aedes aegypti isolate 145A.L(10P) cytochrome c oxidase subunit I-like (COI) gene, partial sequence; mitochondrial	JQ728345	China	Wang et al. 2012
HT05	PKR002-0.4-5		Nepal	Current study
HT05	PKR004-0.4-4	LC485553	Nepal	Current study
HT05	PKR008-0.4-2		Nepal	Current study
HT05	PKR009-0.4-3		Nepal	Current study
HT05	PKR012-0.1-6		Nepal	Current study
HT05	THA010-19		Myanmar	Current study
HT06	PKR003-0.1-9	LC485554	Nepal	Current study
HT07	BAR007-0.1-9	LC485555	Nepal	Current study
HT07	PKR002-0.1-10		Nepal	Current study
HT08	BAR009-0.1-1	LC485556	Nepal	Current study
HT09	BAR020-0.4-1	LC485557	Nepal	Current study
HT10	KF406359.1_Aedes_aegypti_voucher_NIBGE_MOS-01639_cytochrome_oxidase_subunit_1_(COI)_gene_partial_cds_mitochondrial	KF406359	Pakistan	Ashfaq et al. 2014
HT10	THA001-12	LC489422	Myanmar	Current study
HT11	PKR004-0.4-5	LC489421	Nepal	Current study
HT11	PKR005-0.1-6		Nepal	Current study
HT11	PKR006-0.1-7		Nepal	Current study
HT11	PKR006-0.4-9		Nepal	Current study
HT11	PKR008-0.1-3		Nepal	Current study
HT11	PKR008-0.1-5		Nepal	Current study
HT12	PKR006-0.1-8	LC485558	Nepal	Current study
HT13	HM807266.1_Aedes_aegypti_voucher_VCRCMM_A22056_cytochrome_oxidase_subunit_I_(COI)_gene_partial_cds_mitochondrial	HM807266	India	Kumar unpublished
HT14	KX446451.1_Aedes_aegypti_isolate_U12_4_cytochrome_oxidase_subunit_1_(COI)_gene_partial_cds_mitochondrial	KX446451	Uganda	Bennett et al. 2016
HT14	KX446452.1_Aedes_aegypti_isolate_U12_5_cytochrome_oxidase_subunit_1_(COI)_gene_partial_cds_mitochondrial	KX446452	Uganda	Bennett et al. 2016
HT14	KX446453.1_Aedes_aegypti_isolate_U12_6_cytochrome_oxidase_subunit_1_(COI)_gene_partial_cds_mitochondrial	KX446453	Uganda	Bennett et al. 2016
HT14	KX446454.1_Aedes_aegypti_isolate_U12_8_cytochrome_oxidase_subunit_1_(COI)_gene_partial_cds_mitochondrial	KX446454	Uganda	Bennett et al. 2016
HT14	KX446455.1_Aedes_aegypti_isolate_TZA190_2_cytochrome_oxidase_subunit_1_(COI)_gene_partial_cds_mitochondrial	KX446455	Tanzania	Bennett et al. 2016
HT14	KX446457.1_Aedes_aegypti_isolate_TZA194_7_cytochrome_oxidase_subunit_1_(COI)_gene_partial_cds_mitochondrial	KX446457	Tanzania	Bennett et al. 2016
HT15	AJ970973.1_Aedes_aegypti_mitochondrial_partial_coi_gene_for_cytochrome_oxidase_I_from_Phnom_Penh_Cambodia	AJ970973	Cambodia	Mousson et al. 2005
HT15	AJ970974.1_Aedes_aegypti_mitochondrial_partial_coi_gene_for_cytochrome_oxidase_I_from_Quixeramobim_Brazil	AJ970974	Brazil	Mousson et al. 2005
HT15	JQ926692.1_Aedes_aegypti_isolate_Thailand_3_cytochrome_c_oxidase_subunit_I_(COI)_gene_partial_cds_mitochondrial	JQ926692	Thailand	Paupy et al. 2012
HT15	JQ926696.1_Aedes_aegypti_isolate_Martinique_1_cytochrome_c_oxidase_subunit_I_(COI)_gene_partial_cds_mitochondrial	JQ926696	Martinique	Paupy et al. 2012
HT15	JQ926703.1_Aedes_aegypti_isolate_Brazil_1_cytochrome_c_oxidase_subunit_I_(COI)_gene_partial_cds_mitochondrial	JQ926703	Brazil	Paupy et al. 2012
HT15	KT339658.1_Aedes_aegypti_voucher_BU-Zoo-Ae.a-06_cytochrome_c_oxidase_subunit_I_(COI)_gene_partial_cds_mitochondrial	KT339658	India	Vadivalagan et al. 2016
HT15	KT339660.1_Aedes_aegypti_voucher_BU-Zoo-Ae.a-08_cytochrome_c_oxidase_subunit_I_(COI)_gene_partial_cds_mitochondrial	KT339660	India	Vadivalagan et al. 2016
HT15	KT339664.1_Aedes_aegypti_voucher_BU-Zoo-Ae.a-12_cytochrome_c_oxidase_subunit_I_(COI)_gene_partial_cds_mitochondrial	KT339664	India	Vadivalagan et al. 2016
HT15	KT339665.1_Aedes_aegypti_voucher_BU-Zoo-Ae.a-13_cytochrome_c_oxidase_subunit_I_(COI)_gene_partial_cds_mitochondrial	KT339665	India	Vadivalagan et al. 2016
HT16	KF406392.1_Aedes_aegypti_voucher_NIBGE_MOS-01807_cytochrome_oxidase_subunit_1_(COI)_gene_partial_cds_mitochondrial	KF406392	Pakistan	Ashfaq et al. 2014
HT17	AJ970960.1_Aedes_aegypti_mitochondrial_partial_coi_gene_for_cytochrome_oxidase_I_from_Libreville_Gabon	AJ970960	Gabon	Mousson et al. 2005
HT17	HQ688292.1_Aedes_aegypti_isolate_COI_Vietn_cytochrome_oxidase_subunit_I_gene_partial_cds_mitochondrial	HQ688292	Vietnam	Fort et al. 2011
HT17	JQ926690.1_Aedes_aegypti_isolate_Cambodia_3_cytochrome_c_oxidase_subunit_I_(COI)_gene_partial_cds_mitochondrial	JQ926690	Cambodia	Paupy et al. 2012
HT18	JQ926683.1_Aedes_aegypti_haplotype_8_cytochrome_c_oxidase_subunit_I_(COI)_gene_partial_cds_mitochondrial	JQ926683	Bolivia	Paupy et al. 2012
HT18	KF406349.1_Aedes_aegypti_voucher_NIBGE_DIP-00260_cytochrome_oxidase_subunit_1_(COI)_gene_partial_cds_mitochondrial	KF406349	Pakistan	Ashfaq et al. 2014
HT19	JQ926702.1_Aedes_aegypti_isolate_Cameroon_1_cytochrome_c_oxidase_subunit_I_(COI)_gene_partial_cds_mitochondrial	JQ926702	Cameroon	Paupy et al. 2012
HT20	MG384710.1_Aedes_aegypti_voucher_GLA1_cytochrome_oxidase_subunit_I_(COI)_gene_partial_cds_mitochondrial	MG384710	SriLanka	Dharmarathne unpublished
HT21	KC970270.1_Aedes_aegypti_voucher_BK6_cytochrome_oxidase_subunit_1_(COI)_gene_partial_cds_mitochondrial	KC970270	India	Shinde unpublished
HT21	KT339654.1_Aedes_aegypti_voucher_BU-Zoo-Ae.a-02_cytochrome_c_oxidase_subunit_I_(COI)_gene_partial_cds_mitochondrial	KT339654	India	Vadivalagan et al. 2016
HT22	KX227740.1_Aedes_aegypti_isolate_SIV1_cytochrome_oxidase_subunit_I_(COI)_gene_partial_cds_mitochondrial	KX227740	India	Soni et al. 2018
HT23	JQ926682.1_Aedes_aegypti_haplotype_7_cytochrome_c_oxidase_subunit_I_(COI)_gene_partial_cds_mitochondrial	JQ926682	Bolivia	Paupy et al. 2012
HT23	KT339659.1_Aedes_aegypti_voucher_BU-Zoo-Ae.a-07_cytochrome_c_oxidase_subunit_I_(COI)_gene_partial_cds_mitochondrial	KT339659	India	Vadivalagan et al. 2016
HT23	KX420458.1_Aedes_aegypti_voucher_NHM11814_cytochrome_oxidase_subunit_1_(COI)_gene_partial_cds_mitochondrial_Mombasa	KX420458	Kenya	Bennett et al. 2016
HT23	KX446395.1_Aedes_aegypti_isolate_BEN219_1_cytochrome_oxidase_subunit_1_(COI)_gene_partial_cds_mitochondrial	KX446395	Benin	Bennett et al. 2016
HT23	KX446402.1_Aedes_aegypti_isolate_BEN341_1_cytochrome_oxidase_subunit_1_(COI)_gene_partial_cds_mitochondrial	KX446402	Benin	Bennett et al. 2016
HT23	KX446405.1_Aedes_aegypti_isolate_BEN348_1_cytochrome_oxidase_subunit_1_(COI)_gene_partial_cds_mitochondrial	KX446405	Benin	Bennett et al. 2016
HT23	KX446409.1_Aedes_aegypti_isolate_BEN352_1_cytochrome_oxidase_subunit_1_(COI)_gene_partial_cds_mitochondrial	KX446409	Benin	Bennett et al. 2016
HT23	KX446443.1_Aedes_aegypti_isolate_U10_9_cytochrome_oxidase_subunit_1_(COI)_gene_partial_cds_mitochondrial	KX446443	Uganda	Bennett et al. 2016
HT23	KX446446.1_Aedes_aegypti_isolate_U10_12_cytochrome_oxidase_subunit_1_(COI)_gene_partial_cds_mitochondrial	KX446446	Uganda	Bennett et al. 2016
HT23	KX446448.1_Aedes_aegypti_isolate_U10_16_cytochrome_oxidase_subunit_1_(COI)_gene_partial_cds_mitochondrial	KX446448	Uganda	Bennett et al. 2016
HT24	AJ970961.1_Aedes_aegypti_mitochondrial_partial_coi_gene_for_cytochrome_oxidase_I_from_Boa_Vista_Brazil	AJ970961	Brazil	Mousson et al. 2005
HT24	HM807263.1_Aedes_aegypti_voucher_VCRCMM_A22048_cytochrome_oxidase_subunit_I_(COI)_gene_partial_cds_mitochondrial	HM807263	India	Kumar unpublished
HT25	KX227743.1_Aedes_aegypti_isolate_TIN2_cytochrome_oxidase_subunit_I_(COI)_gene_partial_cds_mitochondrial	KX227743	India	Soni et al. 2018
HT26	JQ926693.1_Aedes_aegypti_isolate_RCI_1_cytochrome_c_oxidase_subunit_I_(COI)_gene_partial_cds_mitochondrial	JQ926693	Côte d'Ivoire	Paupy et al. 2012
HT26	JQ926700.1_Aedes_aegypti_isolate_Guinea_1_cytochrome_c_oxidase_subunit_I_(COI)_gene_partial_cds_mitochondrial	JQ926700	Guinea	Paupy et al. 2012
HT26	KX446401.1_Aedes_aegypti_isolate_BEN337_1_cytochrome_oxidase_subunit_1_(COI)_gene_partial_cds_mitochondrial	KX446401	Benin	Bennett et al. 2016
HT26	KX446403.1_Aedes_aegypti_isolate_BEN342_1_cytochrome_oxidase_subunit_1_(COI)_gene_partial_cds_mitochondrial	KX446403	Benin	Bennett et al. 2016
HT26	KX446404.1_Aedes_aegypti_isolate_BEN343_1_cytochrome_oxidase_subunit_1_(COI)_gene_partial_cds_mitochondrial	KX446404	Benin	Bennett et al. 2016
HT26	KX446408.1_Aedes_aegypti_isolate_BEN351_1_cytochrome_oxidase_subunit_1_(COI)_gene_partial_cds_mitochondrial	KX446408	Benin	Bennett et al. 2016
HT26	KX446414.1_Aedes_aegypti_isolate_BEN358_1_cytochrome_oxidase_subunit_1_(COI)_gene_partial_cds_mitochondrial	KX446414	Benin	Bennett et al. 2016
HT26	KX446422.1_Aedes_aegypti_isolate_U2_6_cytochrome_oxidase_subunit_1_(COI)_gene_partial_cds_mitochondrial	KX446422	Uganda	Bennett et al. 2016
HT26	KX446423.1_Aedes_aegypti_isolate_U4_2_cytochrome_oxidase_subunit_1_(COI)_gene_partial_cds_mitochondrial	KX446423	Uganda	Bennett et al. 2016
HT26	KX446433.1_Aedes_aegypti_isolate_U9_35_cytochrome_oxidase_subunit_1_(COI)_gene_partial_cds_mitochondrial	KX446433	Uganda	Bennett et al. 2016
HT26	KX446434.1_Aedes_aegypti_isolate_U9_37_cytochrome_oxidase_subunit_1_(COI)_gene_partial_cds_mitochondrial	KX446434	Uganda	Bennett et al. 2016
HT26	KX446435.1_Aedes_aegypti_isolate_U9_38_cytochrome_oxidase_subunit_1_(COI)_gene_partial_cds_mitochondrial	KX446435	Uganda	Bennett et al. 2016
HT26	KX446440.1_Aedes_aegypti_isolate_U9_100_cytochrome_oxidase_subunit_1_(COI)_gene_partial_cds_mitochondrial	KX446440	Uganda	Bennett et al. 2016
HT27	KX420424.1_Aedes_aegypti_voucher_NHM11831_cytochrome_oxidase_subunit_1_(COI)_gene_partial_cds_mitochondrial_Kakamega	KX420424	Kenya	Bennett et al. 2016
HT27	KX420440.1_Aedes_aegypti_voucher_NHM11790_cytochrome_oxidase_subunit_1_(COI)_gene_partial_cds_mitochondrial_Kisumu	KX420440	Kenya	Bennett et al. 2016
HT27	KX420453.1_Aedes_aegypti_voucher_NHM11848_cytochrome_oxidase_subunit_1_(COI)_gene_partial_cds_mitochondrial_Kakamega	KX420453	Kenya	Bennett et al. 2016
HT27	KX420471.1_Aedes_aegypti_voucher_NHM11830_cytochrome_oxidase_subunit_1_(COI)_gene_partial_cds_mitochondrial_Kakamega	KX420471	Kenya	Bennett et al. 2016
HT27	KX420473.1_Aedes_aegypti_voucher_NHM11851_cytochrome_oxidase_subunit_1_(COI)_gene_partial_cds_mitochondrial_Kakamega	KX420473	Kenya	Bennett et al. 2016
HT27	KX420488.1_Aedes_aegypti_voucher_NHM11834_cytochrome_oxidase_subunit_1_(COI)_gene_partial_cds_mitochondrial_Kakamega	KX420488	Kenya	Bennett et al. 2016
HT28	KX420419.1_Aedes_aegypti_voucher_NHM11797_cytochrome_oxidase_subunit_1_(COI)_gene_partial_cds_mitochondrial_Mombasa	KX420419	Kenya	Bennett et al. 2016
HT29	KX446392.1_Aedes_aegypti_isolate_BEN215_2_cytochrome_oxidase_subunit_1_(COI)_gene_partial_cds_mitochondrial	KX446392	Benin	Bennett et al. 2016
HT29	KX446406.1_Aedes_aegypti_isolate_BEN349_1_cytochrome_oxidase_subunit_1_(COI)_gene_partial_cds_mitochondrial	KX446406	Benin	Bennett et al. 2016
HT29	KX446421.1_Aedes_aegypti_isolate_U2_3_cytochrome_oxidase_subunit_1_(COI)_gene_partial_cds_mitochondrial	KX446421	Uganda	Bennett et al. 2016
HT30	KX446396.1_Aedes_aegypti_isolate_BEN220_1_cytochrome_oxidase_subunit_1_(COI)_gene_partial_cds_mitochondrial	KX446396	Benin	Bennett et al. 2016
HT30	KX446412.1_Aedes_aegypti_isolate_BEN356_1_cytochrome_oxidase_subunit_1_(COI)_gene_partial_cds_mitochondrial	KX446412	Benin	Bennett et al. 2016
HT30	KX446416.1_Aedes_aegypti_isolate_BEN360_1_cytochrome_oxidase_subunit_1_(COI)_gene_partial_cds_mitochondrial	KX446416	Benin	Bennett et al. 2016
HT30	KX446417.1_Aedes_aegypti_isolate_BEN361_1_cytochrome_oxidase_subunit_1_(COI)_gene_partial_cds_mitochondrial	KX446417	Benin	Bennett et al. 2016
HT31	AJ970971.1_Aedes_aegypti_mitochondrial_partial_coi_gene_for_cytochrome_oxidase_I_from_Nha_Trang_Viet_Nam	AJ970971	Vietnam	Mousson et al. 2005
HT31	AY729987.1_Aedes_aegypti_cytochrome_oxidase_subunit_I_(COI)_gene_partial_cds_mitochondrial	AY729987	India	Kumar et al. 2007
HT32	AJ970963.1_Aedes_aegypti_mitochondrial_partial_coi_gene_for_cytochrome_oxidase_I_from_Boulbinet_Guinea	AJ970963	Guinea	Mousson et al. 2005
HT32	KC250441.1_Aedes_aegypti_voucher_NHM11788_cytochrome_oxidase_subunit_1_(COI)_gene_partial_cds_mitochondrial_Kisumu	KC250441	Kenya	Oter et al. 2013
HT32	KC250442.1_Aedes_aegypti_voucher_NHM11787_cytochrome_oxidase_subunit_1_(COI)_gene_partial_cds_mitochondrial_Kisumu	KC250442	Kenya	Oter et al. 2013
HT32	KC250443.1_Aedes_aegypti_voucher_NHM11786_cytochrome_oxidase_subunit_1_(COI)_gene_partial_cds_mitochondrial_Kisumu	KC250443	Kenya	Oter et al. 2013
HT32	KC250444.1_Aedes_aegypti_voucher_NHM11784_cytochrome_oxidase_subunit_1_(COI)_gene_partial_cds_mitochondrial_Kisumu	KC250444	Kenya	Oter et al. 2013
HT32	KT339657.1_Aedes_aegypti_voucher_BU-Zoo-Ae.a-05_cytochrome_c_oxidase_subunit_I_(COI)_gene_partial_cds_mitochondrial	KT339657	India	Vadivalagan et al. 2016
HT32	KX420417.1_Aedes_aegypti_voucher_NHM11796_cytochrome_oxidase_subunit_1_(COI)_gene_partial_cds_mitochondrial_Kisumu	KX420417	Kenya	Bennett et al. 2016
HT32	KX420420.1_Aedes_aegypti_voucher_NHM11811_cytochrome_oxidase_subunit_1_(COI)_gene_partial_cds_mitochondrial_Mombasa	KX420420	Kenya	Bennett et al. 2016
HT32	KX420421.1_Aedes_aegypti_voucher_NHM11800_cytochrome_oxidase_subunit_1_(COI)_gene_partial_cds_mitochondrial_Mombasa	KX420421	Kenya	Bennett et al. 2016
HT32	KX420422.1_Aedes_aegypti_voucher_NHM11778_cytochrome_oxidase_subunit_1_(COI)_gene_partial_cds_mitochondrial_Kisumu	KX420422	Kenya	Bennett et al. 2016
HT32	KX420423.1_Aedes_aegypti_voucher_NHM11775_cytochrome_oxidase_subunit_1_(COI)_gene_partial_cds_mitochondrial_Kisumu	KX420423	Kenya	Bennett et al. 2016
HT32	KX420426.1_Aedes_aegypti_voucher_NHM11824_cytochrome_oxidase_subunit_1_(COI)_gene_partial_cds_mitochondrial_Mombasa	KX420426	Kenya	Bennett et al. 2016
HT32	KX420427.1_Aedes_aegypti_voucher_NHM11772_cytochrome_oxidase_subunit_1_(COI)_gene_partial_cds_mitochondrial_Kisumu	KX420427	Kenya	Bennett et al. 2016
HT32	KX420430.1_Aedes_aegypti_voucher_NHM11769_cytochrome_oxidase_subunit_1_(COI)_gene_partial_cds_mitochondrial_Kisumu	KX420430	Kenya	Bennett et al. 2016
HT32	KX420431.1_Aedes_aegypti_voucher_NHM11794_cytochrome_oxidase_subunit_1_(COI)_gene_partial_cds_mitochondrial_Kisumu	KX420431	Kenya	Bennett et al. 2016
HT32	KX420434.1_Aedes_aegypti_voucher_NHM11782_cytochrome_oxidase_subunit_1_(COI)_gene_partial_cds_mitochondrial_Kisumu	KX420434	Kenya	Bennett et al. 2016
HT32	KX420444.1_Aedes_aegypti_voucher_NHM11798_cytochrome_oxidase_subunit_1_(COI)_gene_partial_cds_mitochondrial_Mombasa	KX420444	Kenya	Bennett et al. 2016
HT32	KX420448.1_Aedes_aegypti_voucher_NHM11817_cytochrome_oxidase_subunit_1_(COI)_gene_partial_cds_mitochondrial_Mombasa	KX420448	Kenya	Bennett et al. 2016
HT32	KX420449.1_Aedes_aegypti_voucher_NHM11785_cytochrome_oxidase_subunit_1_(COI)_gene_partial_cds_mitochondrial_Kisumu	KX420449	Kenya	Bennett et al. 2016
HT32	KX420452.1_Aedes_aegypti_voucher_NHM11774_cytochrome_oxidase_subunit_1_(COI)_gene_partial_cds_mitochondrial_Kisumu	KX420452	Kenya	Bennett et al. 2016
HT32	KX420455.1_Aedes_aegypti_voucher_NHM11828_cytochrome_oxidase_subunit_1_(COI)_gene_partial_cds_mitochondrial_Kakamega	KX420455	Kenya	Bennett et al. 2016
HT32	KX420464.1_Aedes_aegypti_voucher_NHM11776_cytochrome_oxidase_subunit_1_(COI)_gene_partial_cds_mitochondrial_Kisumu	KX420464	Kenya	Bennett et al. 2016
HT32	KX420465.1_Aedes_aegypti_voucher_NHM11839_cytochrome_oxidase_subunit_1_(COI)_gene_partial_cds_mitochondrial_Kakamega	KX420465	Kenya	Bennett et al. 2016
HT32	KX420466.1_Aedes_aegypti_voucher_NHM11850_cytochrome_oxidase_subunit_1_(COI)_gene_partial_cds_mitochondrial_Kakamega	KX420466	Kenya	Bennett et al. 2016
HT32	KX420467.1_Aedes_aegypti_voucher_NHM11819_cytochrome_oxidase_subunit_1_(COI)_gene_partial_cds_mitochondrial_Mombasa	KX420467	Kenya	Bennett et al. 2016
HT32	KX420472.1_Aedes_aegypti_voucher_NHM11829_cytochrome_oxidase_subunit_1_(COI)_gene_partial_cds_mitochondrial_Kakamega	KX420472	Kenya	Bennett et al. 2016
HT32	KX420474.1_Aedes_aegypti_voucher_NHM11783_cytochrome_oxidase_subunit_1_(COI)_gene_partial_cds_mitochondrial_Kisumu	KX420474	Kenya	Bennett et al. 2016
HT32	KX420479.1_Aedes_aegypti_voucher_NHM11791_cytochrome_oxidase_subunit_1_(COI)_gene_partial_cds_mitochondrial_Kisumu	KX420479	Kenya	Bennett et al. 2016
HT32	KX420480.1_Aedes_aegypti_voucher_NHM11779_cytochrome_oxidase_subunit_1_(COI)_gene_partial_cds_mitochondrial_Kisumu	KX420480	Kenya	Bennett et al. 2016
HT32	KX420481.1_Aedes_aegypti_voucher_NHM11813_cytochrome_oxidase_subunit_1_(COI)_gene_partial_cds_mitochondrial_Mombasa	KX420481	Kenya	Bennett et al. 2016
HT32	KX420483.1_Aedes_aegypti_voucher_NHM11789_cytochrome_oxidase_subunit_1_(COI)_gene_partial_cds_mitochondrial_Kisumu	KX420483	Kenya	Bennett et al. 2016
HT32	KX420484.1_Aedes_aegypti_voucher_NHM11781_cytochrome_oxidase_subunit_1_(COI)_gene_partial_cds_mitochondrial_Kisumu	KX420484	Kenya	Bennett et al. 2016
HT32	KX420487.1_Aedes_aegypti_voucher_NHM11812_cytochrome_oxidase_subunit_1_(COI)_gene_partial_cds_mitochondrial_Mombasa	KX420487	Kenya	Bennett et al. 2016
HT32	KX420490.1_Aedes_aegypti_voucher_NHM11773_cytochrome_oxidase_subunit_1_(COI)_gene_partial_cds_mitochondrial_Kisumu	KX420490	Kenya	Bennett et al. 2016
HT32	KX420491.1_Aedes_aegypti_voucher_NHM11780_cytochrome_oxidase_subunit_1_(COI)_gene_partial_cds_mitochondrial_Kisumu	KX420491	Kenya	Bennett et al. 2016
HT32	KX446438.1_Aedes_aegypti_isolate_U9_97_cytochrome_oxidase_subunit_1_(COI)_gene_partial_cds_mitochondrial	KX446438	Uganda	Bennett et al. 2016
HT32	KX446439.1_Aedes_aegypti_isolate_U9_98_cytochrome_oxidase_subunit_1_(COI)_gene_partial_cds_mitochondrial	KX446439	Uganda	Bennett et al. 2016
HT32	KX536613.1_Aedes_aegypti_voucher_NHM11795_cytochrome_oxidase_subunit_1_(COI)_gene_partial_cds_mitochondrial_Kisumu	KX536613	Kenya	Bennett et al. 2016
HT33	KX420460.1_Aedes_aegypti_voucher_NHM11823_cytochrome_oxidase_subunit_1_(COI)_gene_partial_cds_mitochondrial_Mombasa	KX420460	Kenya	Bennett et al. 2016
HT34	KC970273.1_Aedes_aegypti_voucher_BD8_cytochrome_oxidase_subunit_1_(COI)_gene_partial_cds_mitochondrial	KC970273	India	Shinde unpublished
HT35	KX446415.1_Aedes_aegypti_isolate_BEN359_1_cytochrome_oxidase_subunit_1_(COI)_gene_partial_cds_mitochondrial	KX446415	Benin	Bennett et al. 2016
HT36	AJ970962.1_Aedes_aegypti_mitochondrial_partial_coi_gene_for_cytochrome_oxidase_I_from_Bouake_Cote_dIvoire	AJ970962	Côte d'Ivoire	Mousson et al. 2005
HT36	HQ688293.1_Aedes_aegypti_isolate_COI_Guin_cytochrome_oxidase_subunit_I_gene_partial_cds_mitochondrial	HQ688293	Guinea	Fort et al. 2011
HT36	KX446420.1_Aedes_aegypti_isolate_U2_2_cytochrome_oxidase_subunit_1_(COI)_gene_partial_cds_mitochondrial	KX446420	Uganda	Bennett et al. 2016
HT37	KX446398.1_Aedes_aegypti_isolate_BEN227_1_cytochrome_oxidase_subunit_1_(COI)_gene_partial_cds_mitochondrial	KX446398	Benin	Bennett et al. 2016
HT37	KX446399.1_Aedes_aegypti_isolate_BEN228_1_cytochrome_oxidase_subunit_1_(COI)_gene_partial_cds_mitochondrial	KX446399	Benin	Bennett et al. 2016
HT37	KX446407.1_Aedes_aegypti_isolate_BEN350_1_cytochrome_oxidase_subunit_1_(COI)_gene_partial_cds_mitochondrial	KX446407	Benin	Bennett et al. 2016
HT37	KX446410.1_Aedes_aegypti_isolate_BEN354_1_cytochrome_oxidase_subunit_1_(COI)_gene_partial_cds_mitochondrial	KX446410	Benin	Bennett et al. 2016
HT37	KX446411.1_Aedes_aegypti_isolate_BEN355_1_cytochrome_oxidase_subunit_1_(COI)_gene_partial_cds_mitochondrial	KX446411	Benin	Bennett et al. 2016
HT37	KX446428.1_Aedes_aegypti_isolate_U4_38_cytochrome_oxidase_subunit_1_(COI)_gene_partial_cds_mitochondrial	KX446428	Uganda	Bennett et al. 2016
HT37	KX446445.1_Aedes_aegypti_isolate_U10_11_cytochrome_oxidase_subunit_1_(COI)_gene_partial_cds_mitochondrial	KX446445	Uganda	Bennett et al. 2016
HT37	KX446449.1_Aedes_aegypti_isolate_U10_19_cytochrome_oxidase_subunit_1_(COI)_gene_partial_cds_mitochondrial	KX446449	Uganda	Bennett et al. 2016
HT38	KX446400.1_Aedes_aegypti_isolate_BEN336_1_cytochrome_oxidase_subunit_1_(COI)_gene_partial_cds_mitochondrial	KX446400	Benin	Bennett et al. 2016
HT39	KX446418.1_Aedes_aegypti_isolate_U1_51_cytochrome_oxidase_subunit_1_(COI)_gene_partial_cds_mitochondrial	KX446418	Uganda	Bennett et al. 2016
HT39	KX446419.1_Aedes_aegypti_isolate_U1_55_cytochrome_oxidase_subunit_1_(COI)_gene_partial_cds_mitochondrial	KX446419	Uganda	Bennett et al. 2016
HT40	JQ926699.1_Aedes_aegypti_isolate_Mexico_4_cytochrome_c_oxidase_subunit_I_(COI)_gene_partial_cds_mitochondrial	JQ926699	Mexico	Paupy et al. 2012
HT41	KX446413.1_Aedes_aegypti_isolate_BEN357_1_cytochrome_oxidase_subunit_1_(COI)_gene_partial_cds_mitochondrial	KX446413	Benin	Bennett et al. 2016
HT41	KX446427.1_Aedes_aegypti_isolate_U4_37_cytochrome_oxidase_subunit_1_(COI)_gene_partial_cds_mitochondrial	KX446427	Uganda	Bennett et al. 2016
HT42	KX420438.1_Aedes_aegypti_voucher_NHM11845_cytochrome_oxidase_subunit_1_(COI)_gene_partial_cds_mitochondrial_Kakamega	KX420438	Kenya	Bennett et al. 2016
HT42	KX420445.1_Aedes_aegypti_voucher_NHM11835_cytochrome_oxidase_subunit_1_(COI)_gene_partial_cds_mitochondrial_Kakamega	KX420445	Kenya	Bennett et al. 2016
HT43	JQ926694.1_Aedes_aegypti_isolate_RCI_2_cytochrome_c_oxidase_subunit_I_(COI)_gene_partial_cds_mitochondrial	JQ926694	Côte d'Ivoire	Paupy et al. 2012
HT43	KT339679.1_Aedes_aegypti_voucher_BU-Zoo-Ae.a-27_cytochrome_c_oxidase_subunit_I_(COI)_gene_partial_cds_mitochondrial	KT339679	India	Vadivalagan et al. 2016
HT43	KT339681.1_Aedes_aegypti_voucher_BU-Zoo-Ae.a-29_cytochrome_c_oxidase_subunit_I_(COI)_gene_partial_cds_mitochondrial	KT339681	India	Vadivalagan et al. 2016
HT44	KT339661.1_Aedes_aegypti_voucher_BU-Zoo-Ae.a-09_cytochrome_c_oxidase_subunit_I_(COI)_gene_partial_cds_mitochondrial	KT339661	India	Vadivalagan et al. 2016
HT45	KX446442.1_Aedes_aegypti_isolate_U10_7_cytochrome_oxidase_subunit_1_(COI)_gene_partial_cds_mitochondrial	KX446442	Uganda	Bennett et al. 2016
HT46	KC970272.1_Aedes_aegypti_voucher_JL_25_cytochrome_oxidase_subunit_1_(COI)_gene_partial_cds_mitochondrial	KC970272	India	Shinde unpublished
HT47	JQ926695.1_Aedes_aegypti_isolate_RCI_3_cytochrome_c_oxidase_subunit_I_(COI)_gene_partial_cds_mitochondrial	JQ926695	Côte d'Ivoire	Paupy et al. 2012
HT48	KX446424.1_Aedes_aegypti_isolate_U4_16_cytochrome_oxidase_subunit_1_(COI)_gene_partial_cds_mitochondrial	KX446424	Uganda	Bennett et al. 2016
HT49	KX446437.1_Aedes_aegypti_isolate_U9_86_cytochrome_oxidase_subunit_1_(COI)_gene_partial_cds_mitochondrial	KX446437	Uganda	Bennett et al. 2016
HT49	KX446441.1_Aedes_aegypti_isolate_U10_1_cytochrome_oxidase_subunit_1_(COI)_gene_partial_cds_mitochondrial	KX446441	Uganda	Bennett et al. 2016
HT50	KT998429.1_Aedes_aegypti_isolate_TZA193_7_Ae.aegypti_cytochrome_c_oxidase_subunit_I_(COI)_gene_partial_cds_mitochondrial	KT998429	Tanzania	Bennett et al. 2015
HT50	KX446456.1_Aedes_aegypti_isolate_TZA193_7_cytochrome_oxidase_subunit_1_(COI)_gene_partial_cds_mitochondrial	KX446456	Tanzania	Bennett et al. 2016
HT51	KX446444.1_Aedes_aegypti_isolate_U10_10_cytochrome_oxidase_subunit_1_(COI)_gene_partial_cds_mitochondrial	KX446444	Uganda	Bennett et al. 2016
HT52	KX446429.1_Aedes_aegypti_isolate_U4_41_cytochrome_oxidase_subunit_1_(COI)_gene_partial_cds_mitochondrial	KX446429	Uganda	Bennett et al. 2016
HT53	KX446393.1_Aedes_aegypti_isolate_BEN216_2_cytochrome_oxidase_subunit_1_(COI)_gene_partial_cds_mitochondrial	KX446393	Benin	Bennett et al. 2016
HT53	KX446394.1_Aedes_aegypti_isolate_BEN217_2_cytochrome_oxidase_subunit_1_(COI)_gene_partial_cds_mitochondrial	KX446394	Benin	Bennett et al. 2016
HT54	KX446426.1_Aedes_aegypti_isolate_U4_36_cytochrome_oxidase_subunit_1_(COI)_gene_partial_cds_mitochondrial	KX446426	Uganda	Bennett et al. 2016
HT54	KX446432.1_Aedes_aegypti_isolate_U9_12_cytochrome_oxidase_subunit_1_(COI)_gene_partial_cds_mitochondrial	KX446432	Uganda	Bennett et al. 2016
HT54	KX446459.1_Aedes_aegypti_isolate_TZA204_1_cytochrome_oxidase_subunit_1_(COI)_gene_partial_cds_mitochondrial	KX446459	Tanzania	Bennett et al. 2016
HT54	KX446468.1_Aedes_aegypti_isolate_TZA305_3_cytochrome_oxidase_subunit_1_(COI)_gene_partial_cds_mitochondrial	KX446468	Tanzania	Bennett et al. 2016
HT55	MH538699.1_Aedes_aegypti_voucher_BUZOOE-Aa_cytochrome_oxidase_subunit_I_(COI)_gene_partial_cds_mitochondrial	MH538699	India	Chandramohan unpublished
HT56	KX446460.1_Aedes_aegypti_isolate_TZA206_2_cytochrome_oxidase_subunit_1_(COI)_gene_partial_cds_mitochondrial	KX446460	Tanzania	Bennett et al. 2016
HT57	KP121340.1_Aedes_aegypti_cytochrome_oxidase_subunit_I_(COI)_gene_partial_cds_mitochondrial	KP121340	India	Gupta et al. 2016
HT57	KT339662.1_Aedes_aegypti_voucher_BU-Zoo-Ae.a-10_cytochrome_c_oxidase_subunit_I_(COI)_gene_partial_cds_mitochondrial	KT339662	India	Vadivalagan et al. 2016
HT58	JQ926704.1_Aedes_aegypti_isolate_Tanzania_1_cytochrome_c_oxidase_subunit_I_(COI)_gene_partial_cds_mitochondrial	JQ926704	Tanzania	Paupy et al. 2012
HT59	JQ926686.1_Aedes_aegypti_isolate_Vietnam_4_cytochrome_c_oxidase_subunit_I_(COI)_gene_partial_cds_mitochondrial	JQ926686	Vietnam	Paupy et al. 2012
HT59	JQ926687.1_Aedes_aegypti_isolate_Vietnam_5_cytochrome_c_oxidase_subunit_I_(COI)_gene_partial_cds_mitochondrial	JQ926687	Vietnam	Paupy et al. 2012
HT60	KX446447.1_Aedes_aegypti_isolate_U10_13_cytochrome_oxidase_subunit_1_(COI)_gene_partial_cds_mitochondrial	KX446447	Uganda	Bennett et al. 2016
HT61	KX420429.1_Aedes_aegypti_voucher_NHM11847_cytochrome_oxidase_subunit_1_(COI)_gene_partial_cds_mitochondrial_Kakamega	KX420429	Kenya	Bennett et al. 2016
HT62	KX420456.1_Aedes_aegypti_voucher_NHM11770_cytochrome_oxidase_subunit_1_(COI)_gene_partial_cds_mitochondrial_Kisumu	KX420456	Kenya	Bennett et al. 2016
HT63	AJ970970.1_Aedes_aegypti_mitochondrial_partial_coi_gene_for_cytochrome_oxidase_I_from_Riviere_salee_Martinique	AJ970970	Martinique	Mousson et al. 2005
HT63	JQ926698.1_Aedes_aegypti_isolate_Mexico_1_cytochrome_c_oxidase_subunit_I_(COI)_gene_partial_cds_mitochondrial	JQ926698	Mexico	Paupy et al. 2012
HT64	KX420485.1_Aedes_aegypti_voucher_NHM11816_cytochrome_oxidase_subunit_1_(COI)_gene_partial_cds_mitochondrial_Mombasa	KX420485	Kenya	Bennett et al. 2016
HT65	KX420418.1_Aedes_aegypti_voucher_NHM11820_cytochrome_oxidase_subunit_1_(COI)_gene_partial_cds_mitochondrial_Mombasa	KX420418	Kenya	Bennett et al. 2016
HT65	KX420432.1_Aedes_aegypti_voucher_NHM11822_cytochrome_oxidase_subunit_1_(COI)_gene_partial_cds_mitochondrial_Mombasa	KX420432	Kenya	Bennett et al. 2016
HT65	KX420435.1_Aedes_aegypti_voucher_NHM11805_cytochrome_oxidase_subunit_1_(COI)_gene_partial_cds_mitochondrial_Mombasa	KX420435	Kenya	Bennett et al. 2016
HT65	KX420437.1_Aedes_aegypti_voucher_NHM11809_cytochrome_oxidase_subunit_1_(COI)_gene_partial_cds_mitochondrial_Mombasa	KX420437	Kenya	Bennett et al. 2016
HT65	KX420441.1_Aedes_aegypti_voucher_NHM11806_cytochrome_oxidase_subunit_1_(COI)_gene_partial_cds_mitochondrial_Mombasa	KX420441	Kenya	Bennett et al. 2016
HT65	KX420442.1_Aedes_aegypti_voucher_NHM11803_cytochrome_oxidase_subunit_1_(COI)_gene_partial_cds_mitochondrial_Mombasa	KX420442	Kenya	Bennett et al. 2016
HT65	KX420447.1_Aedes_aegypti_voucher_NHM11818_cytochrome_oxidase_subunit_1_(COI)_gene_partial_cds_mitochondrial_Mombasa	KX420447	Kenya	Bennett et al. 2016
HT65	KX420468.1_Aedes_aegypti_voucher_NHM11804_cytochrome_oxidase_subunit_1_(COI)_gene_partial_cds_mitochondrial_Mombasa	KX420468	Kenya	Bennett et al. 2016
HT65	KX420477.1_Aedes_aegypti_voucher_NHM11815_cytochrome_oxidase_subunit_1_(COI)_gene_partial_cds_mitochondrial_Mombasa	KX420477	Kenya	Bennett et al. 2016
HT65	KX420486.1_Aedes_aegypti_voucher_NHM11802_cytochrome_oxidase_subunit_1_(COI)_gene_partial_cds_mitochondrial_Mombasa	KX420486	Kenya	Bennett et al. 2016
HT65	KX420489.1_Aedes_aegypti_voucher_NHM11771_cytochrome_oxidase_subunit_1_(COI)_gene_partial_cds_mitochondrial_Kisumu	KX420489	Kenya	Bennett et al. 2016
HT66	KX420416.1_Aedes_aegypti_voucher_NHM11843_cytochrome_oxidase_subunit_1_(COI)_gene_partial_cds_mitochondrial_Kakamega	KX420416	Kenya	Bennett et al. 2016
HT67	KX446431.1_Aedes_aegypti_isolate_U5_52_cytochrome_oxidase_subunit_1_(COI)_gene_partial_cds_mitochondrial	KX446431	Uganda	Bennett et al. 2016
HT68	KX446430.1_Aedes_aegypti_isolate_U5_51_cytochrome_oxidase_subunit_1_(COI)_gene_partial_cds_mitochondrial	KX446430	Uganda	Bennett et al. 2016
HT69	KX446465.1_Aedes_aegypti_isolate_TZA230_9_cytochrome_oxidase_subunit_1_(COI)_gene_partial_cds_mitochondrial	KX446465	Tanzania	Bennett et al. 2016
HT70	JQ926681.1_Aedes_aegypti_haplotype_6_cytochrome_c_oxidase_subunit_I_(COI)_gene_partial_cds_mitochondrial	JQ926681	Bolivia	Paupy et al. 2012
HT71	AJ970964.1_Aedes_aegypti_mitochondrial_partial_coi_gene_for_cytochrome_oxidase_I_from_Europa_Island	AJ970964	EuropaIsland	Mousson et al. 2005
HT71	HQ688296.1_Aedes_aegypti_isolate_COI_Eur_cytochrome_oxidase_subunit_I_gene_partial_cds_mitochondrial	HQ688296	EuropaIsland	Fort et al. 2011
HT72	KX420425.1_Aedes_aegypti_voucher_NHM11827_cytochrome_oxidase_subunit_1_(COI)_gene_partial_cds_mitochondrial_Kakamega	KX420425	Kenya	Bennett et al. 2016
HT72	KX420428.1_Aedes_aegypti_voucher_NHM11836_cytochrome_oxidase_subunit_1_(COI)_gene_partial_cds_mitochondrial_Kakamega	KX420428	Kenya	Bennett et al. 2016
HT72	KX420451.1_Aedes_aegypti_voucher_NHM11826_cytochrome_oxidase_subunit_1_(COI)_gene_partial_cds_mitochondrial_Kakamega	KX420451	Kenya	Bennett et al. 2016
HT72	KX420461.1_Aedes_aegypti_voucher_NHM11777_cytochrome_oxidase_subunit_1_(COI)_gene_partial_cds_mitochondrial_Kisumu	KX420461	Kenya	Bennett et al. 2016
HT73	KX446425.1_Aedes_aegypti_isolate_U4_33_cytochrome_oxidase_subunit_1_(COI)_gene_partial_cds_mitochondrial	KX446425	Uganda	Bennett et al. 2016
HT74	KX446436.1_Aedes_aegypti_isolate_U9_39_cytochrome_oxidase_subunit_1_(COI)_gene_partial_cds_mitochondrial	KX446436	Uganda	Bennett et al. 2016
HT75	HQ688297.1_Aedes_aegypti_isolate_COI_Guy_cytochrome_oxidase_subunit_I_gene_partial_cds_mitochondrial_{Guyana}	HQ688297	Guyana	Fort et al. 2011
HT75	JQ926676.1_Aedes_aegypti_haplotype_1_cytochrome_c_oxidase_subunit_I_(COI)_gene_partial_cds_mitochondrial	JQ926676	Bolivia	Paupy et al. 2012
HT75	JQ926680.1_Aedes_aegypti_haplotype_5_cytochrome_c_oxidase_subunit_I_(COI)_gene_partial_cds_mitochondrial	JQ926680	Bolivia	Paupy et al. 2012
HT75	JQ926697.1_Aedes_aegypti_isolate_Martiniuqe_2_cytochrome_c_oxidase_subunit_I_(COI)_gene_partial_cds_mitochondrial	JQ926697	Martinique	Paupy et al. 2012
HT76	KX446458.1_Aedes_aegypti_isolate_TZA213_1_cytochrome_oxidase_subunit_1_(COI)_gene_partial_cds_mitochondrial	KX446458	Tanzania	Bennett et al. 2016
HT76	KX446461.1_Aedes_aegypti_isolate_TZA215_4_cytochrome_oxidase_subunit_1_(COI)_gene_partial_cds_mitochondrial	KX446461	Tanzania	Bennett et al. 2016
HT76	KX446462.1_Aedes_aegypti_isolate_TZA228_4_cytochrome_oxidase_subunit_1_(COI)_gene_partial_cds_mitochondrial	KX446462	Tanzania	Bennett et al. 2016
HT76	KX446466.1_Aedes_aegypti_isolate_TZA231_1_cytochrome_oxidase_subunit_1_(COI)_gene_partial_cds_mitochondrial	KX446466	Tanzania	Bennett et al. 2016
HT77	KX420454.1_Aedes_aegypti_voucher_NHM11793_cytochrome_oxidase_subunit_1_(COI)_gene_partial_cds_mitochondrial_Kisumu	KX420454	Kenya	Bennett et al. 2016
HT77	KX420470.1_Aedes_aegypti_voucher_NHM11844_cytochrome_oxidase_subunit_1_(COI)_gene_partial_cds_mitochondrial_Kakamega	KX420470	Kenya	Bennett et al. 2016
HT77	KX420475.1_Aedes_aegypti_voucher_NHM11846_cytochrome_oxidase_subunit_1_(COI)_gene_partial_cds_mitochondrial_Kakamega	KX420475	Kenya	Bennett et al. 2016
HT78	KX446464.1_Aedes_aegypti_isolate_TZA279_2_cytochrome_oxidase_subunit_1_(COI)_gene_partial_cds_mitochondrial	KX446464	Tanzania	Bennett et al. 2016
HT79	KX446467.1_Aedes_aegypti_isolate_TZA232_3_cytochrome_oxidase_subunit_1_(COI)_gene_partial_cds_mitochondrial	KX446467	Tanzania	Bennett et al. 2016
HT80	JQ926677.1_Aedes_aegypti_haplotype_2_cytochrome_c_oxidase_subunit_I_(COI)_gene_partial_cds_mitochondrial	JQ926677	Bolivia	Paupy et al. 2012
HT81	JQ926679.1_Aedes_aegypti_haplotype_4_cytochrome_c_oxidase_subunit_I_(COI)_gene_partial_cds_mitochondrial	JQ926679	Bolivia	Paupy et al. 2012
HT82	JQ926678.1_Aedes_aegypti_haplotype_3_cytochrome_c_oxidase_subunit_I_(COI)_gene_partial_cds_mitochondrial	JQ926678	Bolivia	Paupy et al. 2012
HT83	KC970269.1_Aedes_aegypti_voucher_PT_7_cytochrome_oxidase_subunit_1_(COI)_gene_partial_cds_mitochondrial	KC970269	India	Shinde unpublished
HT83	KT339655.1_Aedes_aegypti_voucher_BU-Zoo-Ae.a-03_cytochrome_c_oxidase_subunit_I_(COI)_gene_partial_cds_mitochondrial	KT339655	India	Vadivalagan et al. 2016
HT84	KX420433.1_Aedes_aegypti_voucher_NHM11799_cytochrome_oxidase_subunit_1_(COI)_gene_partial_cds_mitochondrial_Mombasa	KX420433	Kenya	Bennett et al. 2016
HT84	KX420436.1_Aedes_aegypti_voucher_NHM11852_cytochrome_oxidase_subunit_1_(COI)_gene_partial_cds_mitochondrial_Kakamega	KX420436	Kenya	Bennett et al. 2016
HT84	KX420446.1_Aedes_aegypti_voucher_NHM11807_cytochrome_oxidase_subunit_1_(COI)_gene_partial_cds_mitochondrial_Mombasa	KX420446	Kenya	Bennett et al. 2016
HT84	KX420450.1_Aedes_aegypti_voucher_NHM11768_cytochrome_oxidase_subunit_1_(COI)_gene_partial_cds_mitochondrial_Kisumu	KX420450	Kenya	Bennett et al. 2016
HT84	KX420457.1_Aedes_aegypti_voucher_NHM11825_cytochrome_oxidase_subunit_1_(COI)_gene_partial_cds_mitochondrial_Kakamega	KX420457	Kenya	Bennett et al. 2016
HT84	KX420463.1_Aedes_aegypti_voucher_NHM11849_cytochrome_oxidase_subunit_1_(COI)_gene_partial_cds_mitochondrial_Kakamega	KX420463	Kenya	Bennett et al. 2016
HT84	KX420478.1_Aedes_aegypti_voucher_NHM11810_cytochrome_oxidase_subunit_1_(COI)_gene_partial_cds_mitochondrial_Mombasa	KX420478	Kenya	Bennett et al. 2016
HT84	KX420482.1_Aedes_aegypti_voucher_NHM11841_cytochrome_oxidase_subunit_1_(COI)_gene_partial_cds_mitochondrial_Kakamega	KX420482	Kenya	Bennett et al. 2016
HT84	KX446463.1_Aedes_aegypti_isolate_TZA229_1_cytochrome_oxidase_subunit_1_(COI)_gene_partial_cds_mitochondrial	KX446463	Tanzania	Bennett et al. 2016
HT85	KX446469.1_Aedes_aegypti_isolate_TZA307_2_cytochrome_oxidase_subunit_1_(COI)_gene_partial_cds_mitochondrial	KX446469	Tanzania	Bennett et al. 2016
HT86	KX446450.1_Aedes_aegypti_isolate_U11_1_cytochrome_oxidase_subunit_1_(COI)_gene_partial_cds_mitochondrial	KX446450	Uganda	Bennett et al. 2016
HT87	AJ970969.1_Aedes_aegypti_mitochondrial_partial_coi_gene_for_cytochrome_oxidase_I_from_Mahaleja_Madagascar	AJ970969	Madagascar	Mousson et al. 2005
HT88	HQ688298.1_Aedes_aegypti_isolate_COI_Mdgr_cytochrome_oxidase_subunit_I_gene_partial_cds_mitochondrial	HQ688298	Madagascar	Fort et al. 2011
