# Supplementary material for: Distribution and pyrethroid resistance status of Aedes aegypti and Aedes albopictus populations and possible phylogenetic reasons for the recent invasion of Aedes aegypti in Nepal
Source: Parasit Vectors. 2020 Apr 22;13:213. doi: 10.1186/s13071-020-04090-6 (PMC7178601; doi:10.1186/s13071-020-04090-6)
Supplement: Supplementary file 2 — Additional file 2: Table S2. Susceptibility indices and allelic and homozygous percentages of mutations in voltage-gated sodium channels in Ae. albopictus collected from used tires in Nepal. [file 13071_2020_4090_MOESM2_ESM.xlsx]

## Sheet: S2 Table
S2 Table. Susceptibility indices, allelic and homozygous percentages of mutations at the voltage-gated sodium channels in Aedes albopictus collected in used tires in Nepal.
Collection Site1)	Latitude	Longitude	Susceptibility Index	Frequency (%)
				L982W				S989P				I1011M				L1014F				V1016G				F1534C
				N	Allelic %	Homozygous %		N	Allelic %	Homozygous %		N	Allelic %	Homozygous %		N	Allelic %	Homozygous %		N	Allelic %	Homozygous %		N	Allelic %	Homozygous %
BAR001	27.6286	84.4974	12	2	0	0		6	0	0		7	0	0		7	0	0		8	0	0		9	0	0
BAR005	27.6016	84.6406	4	2	0	0		3	0	0		5	0	0		5	0	0		4	0	0		6	0	0
BAR006	27.5956	84.6771	5	1	0	0		2	0	0		2	0	0		2	0	0		2	0	0		2	0	0
BAR008	27.5406	84.7941	3	na	na	na		2	0	0		3	0	0		3	0	0		3	0	0		3	0	0
BAR010	27.5092	84.832	2	6	0	0		10	0	0		11	0	0		11	0	0		11	0	0		11	0	0
BAR011	27.6275	84.5182	4	5	0	0		8	0	0		9	0	0		9	0	0		9	0	0		8	0	0
BAR012	27.6346	84.5273	5	3	0	0		5	0	0		6	0	0		5	0	0		5	0	0		6	0	0
BAR013	27.6329	84.5322	6	4	0	0		7	0	0		8	0	0		8	0	0		9	0	0		13	0	0
BAR017	27.6922	84.4473	10	7	0	0		8	0	0		8	0	0		8	0	0		8	0	0		8	0	0
BAR018	27.7301	84.4512	6	7	0	0		7	0	0		7	0	0		7	0	0		7	0	0		7	0	0
BAR019	27.7037	84.4323	3	5	0	0		4	0	0		5	0	0		5	0	0		5	0	0		5	0	0
BAR020	27.6961	84.4196	6	2	0	0		2	0	0		2	0	0		2	0	0		2	0	0		2	0	0
BAR021	27.6913	84.4142	12	2	0	0		3	0	0		5	0	0		5	0	0		5	0	0		3	0	0
KTM001	27.7491	85.3373	8	12	0	0		13	0	0		13	0	0		13	0	0		13	0	0		13	0	0
KTM002	27.7262	85.3451	10	12	0	0		16	0	0		17	0	0		17	0	0		17	0	0		17	0	0
KTM003	27.7059	85.3497	10	4	0	0		4	0	0		4	0	0		4	0	0		4	0	0		4	0	0
KTM004	27.6721	85.3412	3	8	0	0		10	0	0		9	0	0		9	0	0		10	0	0		10	0	0
KTM005	27.6658	85.3238	-	na	na	na		1	0	0		1	0	0		1	0	0		1	0	0		1	0	0
KTM006	27.7504	85.3455	12	3	0	0		2	0	0		3	0	0		3	0	0		3	0	0		3	0	0
KTM007	27.7402	85.3292	5	8	0	0		9	0	0		9	0	0		9	0	0		9	0	0		9	0	0
KTM009	27.7304	85.3054	2	2	0	0		2	0	0		2	0	0		2	0	0		2	0	0		2	0	0
KTM010	27.7216	85.2909	12	5	0	0		6	0	0		6	0	0		6	0	0		6	0	0		5	0	0
KTM011	27.7079	85.2827	9	1	0	0		4	0	0		4	0	0		4	0	0		4	0	0		5	0	0
KTM012	27.6993	85.2814	12	4	0	0		11	0	0		8	0	0		8	0	0		9	0	0		8	0	0
PKR003	28.2218	83.9785	-	2	0	0		2	0	0		2	0	0		2	0	0		2	0	0		2	0	0
PKR004	28.2033	84.0039	12	9	0	0		9	0	0		9	0	0		9	0	0		9	0	0		9	0	0
PKR005	28.1999	84.0119	12	11	0	0		12	0	0		12	0	0		12	0	0		11	0	0		11	0	0
PKR008	28.1951	84.0206	-	2	0	0		2	0	0		2	0	0		2	0	0		1	0	0		2	0	0
PKR009	28.2141	83.989	-	1	0	0		1	0	0		1	0	0		1	0	0		1	0	0		1	0	0
PKR010	28.2313	83.9826	-	2	0	0		2	0	0		2	0	0		2	0	0		2	0	0		2	0	0
PKR011	28.2121	83.9637	18	16	0	0		16	0	0		17	0	0		17	0	0		15	0	0		15	0	0
PKR012	28.2053	83.9832	-	3	0	0		2	0	0		3	0	0		3	0	0		2	0	0		2	0	0
1) Larvae were collected on 20-24 August, 2017 at Kathmandu (KTM) and Bharatpur (BAR), and on 12-13 September, 2018 at Pokhara PKR).
