# Supplementary material for: Distribution and pyrethroid resistance status of Aedes aegypti and Aedes albopictus populations and possible phylogenetic reasons for the recent invasion of Aedes aegypti in Nepal
Source: Parasit Vectors. 2020 Apr 22;13:213. doi: 10.1186/s13071-020-04090-6 (PMC7178601; doi:10.1186/s13071-020-04090-6)
Supplement: Supplementary file 3 — Additional file 3: Table S3. Summary of haplotypes reported from each country. [file 13071_2020_4090_MOESM3_ESM.xlsx]

## Sheet: Country
S3 Table. Summary of haplotypes reported from each country.
Country	Area	HT01	HT02	HT03	HT04	HT05	HT06	HT07	HT08	HT09	HT10	HT11	HT12	HT13	HT14	HT15	HT16	HT17	HT18	HT19	HT20	HT21	HT22	HT23	HT24	HT25	HT26	HT27	HT28	HT29	HT30	HT31	HT32	HT33	HT34	HT35	HT36	HT37	HT38	HT39	HT40	HT41	HT42	HT43	HT44	HT45	HT46	HT47	HT48
Nepal	Asia	7	7	19	9	7	1	2	1	1		6	1
Myanmar	Asia			5		1					1
Cambodia	Asia		1	2												1		1
French Polynesia	Asia			1
India	Asia		5	22	7									1		4						2	1	1	1	1						1	1		1									2	1		1
Pakistan	Asia		2	42							1						1		1
Sri Lanka	Asia																				1
Tahiti	Asia			1
Thailand	Asia		1	1												1
Vietnam	Asia			3														1														1
China	Asia			1		1
Benin	Africa																							4			5			2	4					1		5	1			1
Cameroon	Africa																			1
Côte d'Ivoire	Africa																										1										1							1				1
Europa Island	Africa
Gabon	Africa																	1
Guinea	Africa																										1						1				1
Kenya	Africa																							1				6	1				34	1									2
Madagascar	Africa
Tanzania	Africa														2
Uganda	Africa														4									3			6			1			2				1	3		2		1				1			1
Bolivia	America																		1					1
Brazil	America			2												2									1
Venezuela	America			1
Guyana	America
Guadeloupe	America			1
Martinique	America															1
Mexico	America																																								1
USA	America			1
Total		7	16	102	16	9	1	2	1	1	2	6	1	1	6	9	1	3	2	1	1	2	1	10	2	1	13	6	1	3	4	2	38	1	1	1	3	8	1	2	1	2	2	3	1	1	1	1	1
[truncated: 41 more columns]
